# Supplementary material for: Rare disease patient matchmaking: development and outcomes of an internet case-finding strategy in the Undiagnosed Diseases Network
Source: Orphanet J Rare Dis. 2021 May 10;16:210. doi: 10.1186/s13023-021-01825-1 (PMC8108446; doi:10.1186/s13023-021-01825-1)
Supplement: Supplementary file 1 — Additional file 1: Table of inquiries and matches per web page. [file 13023_2021_1825_MOESM1_ESM.xls]

## Sheet: Sheet1
Webpage ID	Gene Name(s)	Total Inquiry Count	Matches
			Total Count	Patient Match Count	Gene-only Match Count	Diagnosis-only Match Count
Participant 001	TBX2	4	1	0	0	1
Participant 002	ARHGEF17, DUOX2, ZBTB24	3	1	0	1	0
Participant 003	CACNA1A	34	25	7	18	0
Participant 004	NACC1	10	8	8	0	0
Participant 005	ASXL2	3	3	1	1	1
Participant 006	None	10	0	0	0	0
Participant 007	None	2	0	0	0	0
Participant 008	None	4	0	0	0	0
Participant 009	DNAH11	4	2	1	0	1
Participant 010	None	5	0	0	0	0
Participant 011	IFIH1	8	2	0	2	0
Participant 012	SLC35A2	1	1	0	1	0
Participant 013	KCND3, WNK1	14	6	0	6	0
Participant 014	None	10	0	0	0	0
Participant 015	None	3	0	0	0	0
Participant 016	SRCAP	1	0	0	0	0
Participant 017	None	17	0	0	0	0
Participant 018	None	4	0	0	0	0
Participant 019	None	1	0	0	0	0
Participant 020	None	12	0	0	0	0
Participant 021	None	11	0	0	0	0
Participant 022	None	2	0	0	0	0
Participant 023	None	5	0	0	0	0
Participant 024	None	1	0	0	0	0
Participant 025	GNAO1	1	0	0	0	0
Participant 026	None	2	0	0	0	0
Participant 027	PIEZO1, SPTA1	2	1	0	1	0
Participant 028	None	8	0	0	0	0
Participant 029	None	6	0	0	0	0
Participant 030	None	0	0	0	0	0
Participant 031	IRF2BPL	8	6	5	1	0
Participant 032	MECR	1	1	0	1	0
Participant 033	TOR1AIP1	4	0	0	0	0
Participant 034	None	30	0	0	0	0
Participant 035	MGA, TRA2B	2	1	0	1	0
Participant 036	None	3	0	0	0	0
Participant 037	TENM2, ZNF710	5	0	0	0	0
Participant 038	SEPSECS	1	1	1	0	0
Participant 039	GNAS	2	2	1	1	0
Participant 040	HGSNAT	0	0	0	0	0
Participant 041	SMARCC2	6	4	2	2	0
Participant 042	None	2	1	0	1	0
Participant 043	None	1	0	0	0	0
Participant 044	IRF2BPL	0	0	0	0	0
Participant 045	None	0	0	0	0	0
Participant 046	None		0	0	0	0
Participant 047	None	1	0	0	0	0
Participant 048	None	7	0	0	0	0
Participant 049	None	24	0	0	0	0
Participant 050	None	0	0	0	0	0
Participant 051	ADNP	2	2	2	0	0
Participant 052	None	2	0	0	0	0
Participant 053	TRIP12	10	10	2	8	0
Participant 054	None	0	0	0	0	0
Participant 055	ADGRV1	4	0	0	0	0
Participant 056	GDF11	0	0	0	0	0
Participant 057	None	7	0	0	0	0
Participant 058	None	1	0	0	0	0
Participant 059	None	4	0	0	0	0
Participant 060	KMT2B	3	3	3	0	0
Participant 061	None	0	0	0	0	0
Participant 062	None	3	0	0	0	0
Participant 063	None	3	0	0	0	0
Participant 064	FLG, MUSK, P3H1	5	4	0	4	0
Participant 065	LMNA	2	0	0	0	0
Participant 066	ZC4H2	4	4	3	0	1
Participant 067	None	4	0	0	0	0
Participant 068	NBEA	7	5	2	3	0
Participant 069	IFIH1	5	0	0	0	0
Participant 070	SLC25A24, ENY2	3	0	0	0	0
Participant 071	FA2H	1	1	1	0	0
Participant 072	None	4	0	0	0	0
Participant 073	None	1	0	0	0	0
Participant 074	COL2A1	3	0	0	0	0
Participant 075	TBCK	0	0	0	0	0
Participant 076	G3BP1, PPP2CB, MYCBP2	0	0	0	0	0
Participant 077	None	3	0	0	0	0
Participant 078	None	3	0	0	0	0
Participant 079	GABRB2	11	7	5	2	0
Participant 080	None	6	0	0	0	0
Participant 081	None	9	0	0	0	0
Participant 082	m.5785T>C, deletion of chromosome 16q24.1-q24.2	2	0	0	0	0
Participant 083	SUPT6H	0	0	0	0	0
Participant 084	None	1	0	0	0	0
Participant 085	SUN1	0	0	0	0	0
Participant 086	CDK18, CHKB, NOS1	1	0	0	0	0
Participant 087	None	3	0	0	0	0
Participant 088	None	0	0	0	0	0
Participant 089	None	1	0	0	0	0
Participant 090	ATP6V1A	2	1	0	1	0
Participant 091	None	1	0	0	0	0
Participant 092	PAPSS1	2	1	0	1	0
Participant 093	FBN1	0	0	0	0	0
Participant 094	DDC	3	1	0	0	1
Participant 095	None	0	0	0	0	0
Participant 096	None	1	0	0	0	0
Participant 097	COPB2	2	2	0	2	0
Participant 098	None	7	1	0	1	0
Participant 099	TAX1BP3	0	0	0	0	0
Participant 100	None	3	0	0	0	0
Participant 101	CHD5, DOCK10	9	0	0	0	0
Participant 102	PDE3A	4	0	0	0	0
Participant 103	MAPK8IP3	6	4	2	2	0
Participant 104	None	5	0	0	0	0
Participant 105	TELO2, TTI2	2	0	0	0	0
Participant 106	None	2	0	0	0	0
Participant 107	None	8	0	0	0	0
Participant 108	TRIP11	0	0	0	0	0
Participant 109	ARHGAP6, ATP2C2, CUL7, DENND5B, FRMD4A, PRR32	2	0	0	0	0
Participant 110	Triploidy mosaicism	0	0	0	0	0
Participant 111	None	17	0	0	0	0
Participant 112	None	0	0	0	0	0
Participant 113	None	0	0	0	0	0
Participant 114	FAT4, FAT1	3	0	0	0	0
Participant 115	MAGIX, PPP1R3F	2	1	0	1	0
Participant 116	None	0	0	0	0	0
Participant 117	None	1	0	0	0	0
Participant 118	SEC24C	0	0	0	0	0
Participant 119	None	5	0	0	0	0
Participant 120	ZBTB47, ZSCAN18	5	3	1	2	0
Participant 121	None	1	0	0	0	0
Participant 122	None	4	0	0	0	0
Participant 123	SLC39A8	5	3	2	1	0
Participant 124	None	0	0	0	0	0
Participant 125	None	2	0	0	0	0
Participant 126	FBXO11	1	1	0	1	0
Participant 127	RNU4ATAC	1	1	0	0	1
Participant 128	None	1	0	0	0	0
Participant 129	None	1	0	0	0	0
Participant 130	SOX5, TENM2	4	3	0	3	0
Participant 131	PUM2	3	1	0	1	0
Participant 132	None	6	0	0	0	0
Participant 133	COG1, COG5, PDE2A	1	1	0	1	0
Participant 134	GRIN2A	6	2	1	1	0
Participant 135	MKL2	6	0	0	0	0
Participant 136	FAM177A1	2	0	0	0	0
Participant 137	SLC12A2	2	2	1	1	0
Participant 138	EZH1	1	0	0	0	0
Participant 139	SPTBN1	4	3	1	2	0
Participant 140	NRBP1	1	0	0	0	0
Participant 141	MYH8	4	1	0	1	0
Participant 142	ARX	2	2	0	2	0
Participant 143	CHD2, CITED2	4	3	1	2	0
Participant 144	LRRC7	6	1	0	1	0
Participant 145	None	4	0	0	0	0
Participant 146	None	2	0	0	0	0
Participant 147	HNRNPK	1	0	0	0	0
Participant 148	ANK3	0	0	0	0	0
Participant 149	ANAPC2, RPAP3	0	0	0	0	0
Participant 150	GALNT17	0	0	0	0	0
Participant 151	ETS1	0	0	0	0	0
Participant 152	ANKRD44	1	0	0	0	0
Participant 153	RNF13	2	2	1	1	0
Participant 154	MTSS2	4	1	0	1	0
Participant 155	THG1L	0	0	0	0	0
Participant 156	RPA1	0	0	0	0	0
Participant 157	ADSSL1	1	0	0	0	0
Participant 158	DDX1, MRPS12	1	0	0	0	0
